# Supplementary material for: Beneficial effects of vascular endothelial growth factor B gene transfer in the aged heart
Source: Cardiovasc Res. 2025 Mar 21;121(10):1594–608. doi: 10.1093/cvr/cvaf046 (PMC12391667; doi:10.1093/cvr/cvaf046)
Supplement: cvaf046_Supplementary_Data [file cvaf046_supplementary_data.zip]

Archive with 2 entries (2 files):
- suppl fig.pptx
- Supp_Table_1.xlsx
