# Supplementary material for: Beneficial effects of vascular endothelial growth factor B gene transfer in the aged heart
Source: Cardiovasc Res. 2025 Mar 21;121(10):1594–608. doi: 10.1093/cvr/cvaf046 (PMC12391667; doi:10.1093/cvr/cvaf046)
Supplement: cvaf046_Supplementary_Data [file cvaf046_supplementary_data.zip › Supp_Table_1.xlsx]

## Sheet: Sheet1
TF	Target	Effect	PMID	p_val	avg_log2FC	pct.1	pct.2	p_val_adj
Stat2	Ankrd1	Activation	22626811	2.34921e-27	0.407524	0.667	0.529	5.09731e-23
Stat2	Eif2ak2	Activation	12954221	2.33451e-16	1.02379	0.117	0.058	5.06542e-12
Stat2	H2-T23	Activation	17579067	2.59833e-07	1.10402	0.036	0.016	0.00563785
Stat2	Irf9	Activation	23916490	7.23431e-35	1.307	0.147	0.054	1.5697e-30
Stat2	Mcl1	Activation	19609277	1.58965e-09	0.156861	0.469	0.359	3.44922e-05
Stat2	Rcan1	Activation	22426484	1.15718e-09	0.220395	0.307	0.223	2.51085e-05
Stat2	Sirpa	Activation	7963529	7.3678e-20	0.672092	0.15	0.075	1.59867e-15
Stat3	Acaca	Activation	19258740	7.0946e-09	0.11935	0.244	0.173	0.000153939
Stat3	Akt1	Activation	16007214;16174774;19911006;20589831	7.13522e-07	0.151327	0.188	0.135	0.015482
Stat3	App	Activation	19289507	1.70183e-08	0.475305	0.129	0.082	0.000369263
Stat3	Bcl2	Activation	10626893;11431352;12400004;14523036;15184887;15805299;16048438;16144938;17089128;17997399;18320073;18839277;18981713;19103760;19287190;19926637;20043094;20233902;20422978;20446017;20514402;20880395;21172343;21344490;21385902;21435102;22313388;22504301;22984561	5.24869e-24	0.742029	0.203	0.108	1.13886e-19
Stat3	Birc3	Activation	16048438	1.14362e-10	0.828335	0.049	0.02	2.48143e-06
Stat3	Bmpr2	Inhibition	19390056	2.50498e-14	0.300488	0.355	0.247	5.4353e-10
Stat3	Ccn1	Activation	22401280	5.94627e-12	0.367849	0.318	0.228	1.29022e-07
Stat3	Ccn2	Inhibition	21245987	7.2468e-11	0.911686	0.111	0.064	1.57241e-06
Stat3	Ccnd2	Activation	12147685;24287565	1.20247e-10	0.471557	0.127	0.076	2.60913e-06
Stat3	Cd274	Activation	19088198;21268011;27141364	1.366e-11	1.92793	0.023	0.005	2.96395e-07
Stat3	Cdh2	Activation	19088723	3.75939e-10	-0.224865	0.966	0.952	8.15712e-06
Stat3	Cdh4	Activation	23295773	1.37394e-26	0.387747	0.65	0.494	2.98117e-22
Stat3	Cflar	Activation	18222423	1.05677e-07	0.127883	0.294	0.217	0.00229298
Stat3	Cish	Activation	14630083	2.60668e-20	0.473859	0.292	0.18	5.65597e-16
Stat3	Cst3	Inhibition	16286017	1.5048e-06	-0.636919	0.259	0.297	0.032651
Stat3	Ctnnb1	Activation	20830236	1.03563e-07	0.118029	0.289	0.215	0.0022471
Stat3	Dapk1	Inhibition	23438478;24217921	2.18111e-09	0.105762	0.533	0.416	4.73256e-05
Stat3	Ddit3	Inhibition	23288901	8.81871e-12	0.412758	0.156	0.095	1.91348e-07
Stat3	Eed	Activation	18201968	1.81274e-06	0.292524	0.126	0.086	0.0393328
Stat3	Etv6	Activation	15229229	5.07175e-09	0.1522	0.321	0.236	0.000110047
Stat3	Ezh2	Activation	23424038	5.15313e-10	0.341346	0.186	0.124	1.11813e-05
Stat3	Fbxo32	Activation	22669242	6.83852e-22	0.278414	0.568	0.416	1.48382e-17
Stat3	Fn1	Activation	19640900	1.18651e-06	0.9261	0.024	0.009	0.025745
Stat3	Foxo3	Activation	21730069	5.34385e-22	0.384187	0.601	0.455	1.15951e-17
Stat3	Gabpa	Activation	17194449	8.30442e-07	0.0897601	0.272	0.205	0.0180189
Stat3	Gadd45g	Inhibition	23681230	2.38332e-07	1.06714	0.04	0.018	0.00517134
Stat3	Gkap1	Activation	16293640	1.16311e-08	0.204068	0.203	0.141	0.000252372
Stat3	Gsk3b	Inhibition	18268048	1.71886e-12	0.184049	0.427	0.313	3.72959e-08
Stat3	Hif1a	Activation	16007214;17597020;18644974;19265129;20924113;23991099	3.31061e-55	0.578793	0.745	0.555	7.18337e-51
Stat3	Hsp90aa1	Activation	10440232;23228483;9880553	1.21692e-09	0.529114	0.107	0.062	2.64048e-05
Stat3	Hspa4	Activation	10440232;19754877;22069317;25088258;9880553	6.15724e-11	0.198922	0.355	0.257	1.336e-06
Stat3	Ide	Activation	16293640	5.01305e-10	0.153752	0.441	0.333	1.08773e-05
Stat3	Jak2	Activation	17151100;19783654	2.86503e-16	0.398107	0.164	0.09	6.21654e-12
Stat3	Kdm6b	Activation	24097101;28384648	8.51938e-07	0.162723	0.166	0.117	0.0184854
Stat3	Lgals3bp	Inhibition	18594176	4.47238e-16	2.20513	0.035	0.008	9.70417e-12
Stat3	Lpin1	Activation	19434369	8.84617e-38	0.535301	0.602	0.414	1.91944e-33
Stat3	Mcl1	Activation	11160159;15184887;15469392;15805299;16048438;16317687;16432172;17880940;17951530;18790750;19523441;19595668;20654581;22313388;22465052	1.58965e-09	0.156861	0.469	0.359	3.44922e-05
Stat3	Med1	Activation	17344214	3.91275e-13	0.267025	0.324	0.226	8.48988e-09
Stat3	Met	Activation	17510282	9.86024e-07	1.31106	0.045	0.022	0.0213947
Stat3	Mndal	Activation	16293640	2.50371e-11	1.1912	0.047	0.018	5.43255e-07
Stat3	Nlk	Activation	15764709	1.38609e-09	0.0632953	0.454	0.342	3.00753e-05
Stat3	Nox1	Activation	19834108;22120521	4.59861e-08	0.175266	0.163	0.11	0.000997806
Stat3	Nr3c1	Activation	20155810	5.16241e-13	0.243159	0.587	0.459	1.12014e-08
Stat3	Ppara	Activation	24242046	4.15503e-09	0.131361	0.707	0.591	9.01558e-05
Stat3	Ppargc1a	Inhibition	14716305	1.52168e-41	0.393972	0.866	0.743	3.30174e-37
Stat3	Prkaa1	Activation	21609394	2.65326e-10	0.523793	0.085	0.045	5.75703e-06
Stat3	Prkcq	Activation	22586032	5.50153e-09	0.36623	0.107	0.064	0.000119372
Stat3	Psmb5	Activation	24627483	1.70042e-07	-2.06761	0.016	0.039	0.00368956
Stat3	Pten	Activation	19339266;22055460	1.63404e-08	0.123034	0.395	0.3	0.000354553
Stat3	Ptpn2	Activation	16431927;18948751;20484139	8.42226e-07	0.0663729	0.267	0.201	0.0182746
Stat3	Rasa1	Activation	15284113	5.76538e-09	0.0957273	0.525	0.408	0.000125097
Stat3	Rel	Activation	19185846	2.79029e-07	0.120589	0.231	0.168	0.00605436
Stat3	Rela	Activation	20813833	2.5673e-07	0.467766	0.085	0.051	0.00557053
Stat3	Ror1	Activation	20686606	1.49182e-11	0.17478	0.434	0.33	3.23695e-07
Stat3	Rorc	Activation	20149460	2.13004e-11	0.601423	0.143	0.086	4.62175e-07
Stat3	Sbno2	Activation	18025162	8.16361e-12	0.311395	0.169	0.103	1.77134e-07
Stat3	Setd7	Activation	21098664	4.18343e-10	0.152807	0.193	0.127	9.0772e-06
Stat3	Smad1	Activation	16293640	3.58834e-07	0.246169	0.092	0.056	0.00778598
Stat3	Socs2	Activation	22291912	1.28441e-19	0.382944	0.506	0.376	2.78692e-15
Stat3	Sp1	Activation	18769160	4.23392e-09	0.367314	0.14	0.089	9.18675e-05
Stat3	Stat3	Activation	10660304;10959419;11104795;11120780;12640143;14498832;15284113;15688401;15705894;16061651;16293640;16516862;17510282;17922140;17997399;18566225;18576943;18786563;19074878;19435463;20826784;21957129;22069317;22108192;22120521;22140473;22586032;22991431;23416296;23637829;23941877;24431073;9497331;9566874	8.60806e-26	0.412879	0.526	0.365	1.86778e-21
Stat3	Tcf7l2	Activation	23295773	5.53085e-12	0.182047	0.713	0.589	1.20008e-07
Stat3	Terf1	Activation	24042128	1.10316e-06	0.238012	0.107	0.069	0.0239364
Stat3	Timp3	Inhibition	23078099	3.71982e-08	0.565021	0.093	0.055	0.000807127
Stat3	Tlr4	Activation	20976181	2.77149e-32	0.526371	0.617	0.449	6.01358e-28
Stat3	Ube2g1	Activation	20965886	4.1316e-09	0.143005	0.718	0.603	8.96475e-05
Stat3	Usp7	Inhibition	22750444	4.39639e-07	0.0730504	0.339	0.259	0.00953929
Stat3	Vegfa	Activation	10744750;11744720;11960372;11960378;12545153;12824281;15665043;15688401;15735682;16007214;16540670;16899623;17169602;17533737;17557905;17937859;18021292;18184402;18320073;18408167;19020709;19082717;19284568;19336759;19880237;20043094;20052595;20232316;20236940;20482858;20709526;20720018;20880395;20939432;21172343;21278793;21344490;21354136;21418908;21731766;21733558;22076197;22313388;23104276;237…	1.87573e-57	0.394666	0.955	0.884	4.06995e-53
Stat3	Vegfb	Activation	16899623;21731766	2.58021e-107	1.68852	0.425	0.177	5.59853e-103
Stat3	Wwtr1	Activation	23295773	2.96812e-13	0.255223	0.337	0.237	6.44024e-09
Stat3	Xaf1	Activation	18192275	7.94636e-18	1.7334	0.037	0.007	1.7242e-13
Stat5b	Bcl2	Activation	16741510;18793823	5.24869e-24	0.742029	0.203	0.108	1.13886e-19
Stat5b	Ccnd2	Activation	11160217;12586844	1.20247e-10	0.471557	0.127	0.076	2.60913e-06
Stat5b	Cish	Activation	11696536;16125365	2.60668e-20	0.473859	0.292	0.18	5.65597e-16
Stat5b	Gck	Activation	10830280	2.09572e-49	0.696199	0.48	0.279	4.54729e-45
Stat5b	Glul	Activation	17006929	2.51041e-11	0.278638	0.362	0.267	5.44708e-07
Stat5b	Grb10	Activation	16293640	4.21278e-12	0.160238	0.466	0.355	9.14088e-08
Stat5b	Hsp90aa1	Activation	19014541;22552610	1.21692e-09	0.529114	0.107	0.062	2.64048e-05
Stat5b	Igf1r	Activation	15055356	2.67236e-10	0.0941581	0.442	0.336	5.79849e-06
Stat5b	Insr	Activation	10830280;15055356	2.13835e-54	0.422016	0.939	0.853	4.63979e-50
Stat5b	Jak2	Activation	11682625;17255200	2.86503e-16	0.398107	0.164	0.09	6.21654e-12
Stat5b	Pparg	Inhibition	12588773;15070854;17148664	7.63747e-07	0.118319	0.226	0.168	0.0165718
Stat5b	Ppig	Activation	11562369	1.87545e-11	0.210836	0.36	0.262	4.06935e-07
Stat5b	Prlr	Activation	10373481	1.19871e-10	0.366433	0.284	0.206	2.60095e-06
Stat5b	Socs2	Activation	10630411;16293640;20702579	1.28441e-19	0.382944	0.506	0.376	2.78692e-15
Stat5b	Socs6	Activation	22125600	1.04825e-22	0.592447	0.244	0.14	2.2745e-18
Stat5b	Stat5b	Activation	10628751;12588773;14532269;20378540	3.21806e-16	0.245725	0.583	0.444	6.98256e-12
Stat5b	Tkt	Activation	10628751	1.76978e-08	0.202884	0.3	0.224	0.000384006
Stat6	Cish	Activation	18194215;18342537	2.60668e-20	0.473859	0.292	0.18	5.65597e-16
Stat6	Dusp1	Activation	18342537	1.91161e-06	0.301245	0.146	0.103	0.041478
Stat6	Ep300	Activation	18799463	2.94215e-08	0.0851927	0.413	0.316	0.000638388
Stat6	Jak1	Activation	17433443;22254182	2.94315e-15	0.208414	0.42	0.3	6.38604e-11
Stat6	Kdm6b	Activation	19567879	8.51938e-07	0.162723	0.166	0.117	0.0184854
Stat6	Mrc1	Activation	20508200	1.21307e-09	0.87986	0.073	0.037	2.63211e-05
Stat6	Ppara	Activation	20508200	4.15503e-09	0.131361	0.707	0.591	9.01558e-05
Stat6	Pparg	Activation	20508200	7.63747e-07	0.118319	0.226	0.168	0.0165718
Stat6	Ppargc1a	Activation	20508200	1.52168e-41	0.393972	0.866	0.743	3.30174e-37
Stat6	Prkcq	Activation	22586032	5.50153e-09	0.36623	0.107	0.064	0.000119372
Stat6	Stat6	Activation	10528163;19324016;19949830;23184467;9548487	1.82713e-08	0.302458	0.193	0.135	0.000396451
Stat6	Tlr4	Inhibition	16433852	2.77149e-32	0.526371	0.617	0.449	6.01358e-28
Stat6	Vegfa	Activation	23414097	1.87573e-57	0.394666	0.955	0.884	4.06995e-53
